# Supplementary material for: Pharmacodynamics and Outcomes of a De-Escalation Strategy with Half-Dose Prasugrel or Ticagrelor in East Asians Patients with Acute Coronary Syndrome: Results from HOPE-TAILOR Trial
Source: J Clin Med. 2021 Jun 18;10(12):2699. doi: 10.3390/jcm10122699 (PMC8234416; doi:10.3390/jcm10122699)
Supplement: Supplementary file 1 [file jcm-10-02699-s001.zip]

Archive with 1 entries (1 files):
- jcm-1254338-supplementary.pdf
